# Supplementary material for: Synthesis and Application of New Salan Titanium Complexes in the Catalytic Reduction of Aldehydes
Source: Molecules. 2022 Oct 12;27(20):6821. doi: 10.3390/molecules27206821 (PMC9610537; doi:10.3390/molecules27206821)
Supplement: Supplementary file 1 [file molecules-27-06821-s001.zip]

Archive with 1 entries (1 files):
- molecules-1943628-supplementary.pdf
